# Supplementary material for: Oxidase Reactivity of CuII Bound to N-Truncated Aβ Peptides Promoted by Dopamine
Source: Int J Mol Sci. 2021 May 14;22(10):5190. doi: 10.3390/ijms22105190 (PMC8155989; doi:10.3390/ijms22105190)
Supplement: Supplementary file 1 [file ijms-22-05190-s001.zip]

Archive with 1 entries (1 files):
- sup.pdf
